# Supplementary material for: A New Sensing Platform Based in CNF-TiO2NPs-Wax on Polyimide Substrate for Celiac Disease Diagnostic
Source: Biosensors (Basel). 2025 Jul 4;15(7):431. doi: 10.3390/bios15070431 (PMC12293545; doi:10.3390/bios15070431)
Supplement: Supplementary file 1 [file biosensors-15-00431-s001.zip]

Archive with 1 entries (1 files):
- biosensors-3694232-supplementary.pdf
